# Supplementary material for: Vigorous Exercise Enhances Verbal Fluency Performance in Healthy Young Adults
Source: Brain Sci. 2025 Jan 20;15(1):96. doi: 10.3390/brainsci15010096 (PMC11763765; doi:10.3390/brainsci15010096)
Supplement: Supplementary file 1 [file brainsci-15-00096-s001.zip]

Archive with 1 entries (1 files):
- brainsci-3408095-supplementary.pdf
